# Supplementary material for: A Lupin (Lupinus angustifolius) Protein Hydrolysate Decreases the Severity of Experimental Autoimmune Encephalomyelitis: A Preliminary Study
Source: Int J Mol Sci. 2024 Dec 24;26(1):32. doi: 10.3390/ijms26010032 (PMC11720533; doi:10.3390/ijms26010032)
Supplement: Supplementary file 1 [file ijms-26-00032-s001.zip]

Archive with 2 entries (2 files):
- Video S1. Vehicle-treated mice.mp4
- Video S2. LPH-treated mice.mp4
